# Supplementary material for: De novo genome assembly of the endemic Italian springtail Orchesella dallaii (Collembola: Orchesellidae)
Source: G3 (Bethesda). 2025 Oct 7;15(12):jkaf240. doi: 10.1093/g3journal/jkaf240 (PMC12693562; doi:10.1093/g3journal/jkaf240)
Supplement: jkaf240_Supplementary_Data [file jkaf240_supplementary_data.zip]

Archive with 7 entries (7 files):
- Figure_S1_G3-2025-406193.pdf
- Figure_S2_G3-2025-406193.pdf
- Figure_S3_G3-2025-406193.pdf
- Figure_S4_G3-2025-406193.pdf
- Figure_S5_G3-2025-406193.pdf
- Table_S1_G3-2025-406193.xls
- Table_S2_G3-2025-406193.xls
