# Supplementary material for: De novo genome assembly of the endemic Italian springtail Orchesella dallaii (Collembola: Orchesellidae)
Source: G3 (Bethesda). 2025 Oct 7;15(12):jkaf240. doi: 10.1093/g3journal/jkaf240 (PMC12693562; doi:10.1093/g3journal/jkaf240)
Supplement: jkaf240_Supplementary_Data [file jkaf240_supplementary_data.zip › Table_S1_G3-2025-406193.xls]

## Sheet: Foglio1
Species	Genome size (Mb)	Repository	Accession number/DOI	Reference
Sinella curviseta	381.46	Figshare	https://figshare.com/projects/A_high-quality_draft_genome_assembly_of_Sinella_curviseta_a_soil_model_organism_Collembola_/56291	Zhang et al. (2019)
Yoshiicerus persimilis	334.44	Figshare	https://doi.org/10.6084/m9.figshare.23722086	Jin et al. (2024)
Sminthurides aquaticus	165.9	GigaScience DB	https://doi.org/10.5524/100871	Schneider et al. (2021)
Desoria tigrina	211.5	GigaScience DB	https://doi.org/10.5524/100897	Schneider et al. (2021)
Allacma fusca	425.9	NCBI	GCA_947179485.1	Jaron et al. (2023)
Folsomia candida	221.7	NCBI	GCA_002217175.1	Faddeeva-Vakhrusheva et al. (2017)
Orchesella cincta	286.8	NCBI	GCA_001718145.1	Faddeeva-Vakhrusheva et al. (2016)
Tomocerus qinae	334.4	Figshare	https://figshare.com/projects/Chromosomal-level_genome_assembly_of_the_springtail_Tomocerus_qinae_Collembola_Tomoceridae_/126584	Pan et al. (2022)
Entomobrya proxima	362.4	Figshare	https://doi.org/10.6084/m9.figshare.23861901	Jin et al. (2023)
Supplementary Table S1. Dataset of species used for β-lactam gene comparative analysis.
