# Supplementary material for: De novo genome assembly of the endemic Italian springtail Orchesella dallaii (Collembola: Orchesellidae)
Source: G3 (Bethesda). 2025 Oct 7;15(12):jkaf240. doi: 10.1093/g3journal/jkaf240 (PMC12693562; doi:10.1093/g3journal/jkaf240)
Supplement: jkaf240_Supplementary_Data [file jkaf240_supplementary_data.zip › Table_S2_G3-2025-406193.xls]

## Sheet: Foglio1
Gene	%A	%C	%G	%T	Length	Strand	Start-Stop	Spacer/Overlap	Start codon	Stop codon
trnI	31.25	15.63	20.31	32.81	64	J	1-64	-2
trnQ	38.24	11.76	8.82	41.18	68	N	63-130	1
trnM	31.88	20.29	13.04	34.78	69	J	132-200	7
nad2	33.4	14.52	10.46	41.62	985	J	208-1192	0	ATT (I)	T--
trnW	40	10.77	10.77	38.46	65	J	1193-1257	1
trnC	38.81	17.91	5.97	37.31	67	N	1259-1325	1
trnY	37.5	15.63	9.38	37.5	64	N	1327-1390	1
cox1	28.1	17.41	16.36	38.14	1534	J	1392-2925	0	ATT (I)	T--
trnL1	37.5	15.63	12.5	34.38	64	J	2926-2989	0
cox2	30.67	17.15	12.06	40.12	688	J	2990-3677	0	ATC (I)	T--
trnK	38.03	14.08	12.68	35.21	71	J	3678-3748	1
trnD	44.26	4.92	11.48	39.34	61	J	3750-3810	0
atp8	41.82	13.33	4.24	40.61	165	J	3811-3975	-4	ATC (I)	TAA
atp6	30.38	18.73	11.5	39.38	678	J	3972-4649	5	ATA (M)	TAA
cox3	30.87	17.47	15.31	36.35	784	J	4655-5438	0	ATA (M)	T--
trnG	38.71	11.29	14.52	35.48	62	J	5439-5500	2
nad3	32.06	14.71	11.18	42.06	340	J	5503-5842	0	ATT (I)	T--
trnA	29.03	12.9	20.97	37.1	62	J	5843-5904	-1
trnR	36.51	19.05	15.87	28.57	63	J	5904-5966	0
trnN	35.38	13.85	15.38	35.38	65	J	5967-6031	0
trnS1	33.82	17.65	17.65	30.88	68	J	6032-6099	2
trnE	41.51	5.66	9.43	43.4	53	J	6102-6154	11
trnF	35.94	20.31	9.38	34.38	64	N	6166-6229	0
nad5	27.49	10.81	15.02	46.67	1684	N	6230-7913	27	ATC (I)	T--
trnH	42.62	14.75	6.56	36.07	61	N	7941-8001	-1
nad4	25.28	10.66	15.96	48.1	1341	N	8001-9341	2	ATA (M)	TAA
nad4l	25.45	9.32	12.9	52.33	279	N	9344-9622	2	ATT (I)	TAA
trnT	47.62	6.35	7.94	38.1	63	J	9625-9687	0
trnP	39.34	16.39	8.2	36.07	61	N	9688-9748	2
nad6	37.24	12.55	8.85	41.36	486	J	9751-10236	2	ATT (I)	TAA
cytb	29.5	17.71	14.7	38.09	1129	J	10239-11367	0	ATA (M)	T--
trnS2	39.44	12.68	14.08	33.8	71	J	11368-11438	4
nad1	26.99	10.99	16.54	45.48	919	N	11443-12361	24	ATT (I)	T--
trnL2	38.1	14.29	9.52	38.1	63	N	12386-12448	-23
rrnL	42.02	14.5	9.12	34.36	1228	N	12426-13653	-2
trnV	35.82	17.91	11.94	34.33	67	N	13652-13718	-4
rrnS	41.7	13.13	8.51	36.65	693	N	13715-14407	0
AT-rich	48.99	1.69	2.59	46.73	888	J	14408-15296
Supplementary Table S2. Annotation of the mitochondrial genome of Orchesella dallaii.
